# Supplementary material for: Construction and validation of a prognostic model for colon adenocarcinoma based on bile acid metabolism-related genes
Source: Sci Rep. 2023 Aug 5;13:12728. doi: 10.1038/s41598-023-40020-z (PMC10404223; doi:10.1038/s41598-023-40020-z)
Supplement: Supplementary file 4 — Supplementary Table S1. [file 41598_2023_40020_MOESM4_ESM.xlsx]

## Sheet: Sheet1
Gene Symbol	Relevance score
AASS	14.4638
ABCA1	17.9257
ABCB1	22.2953
ABCB11	93.3556
ABCB4	65.1049
ABCC1	19.9112
ABCC11	14.7177
ABCC2	45.2022
ABCC3	34.7294
ABCC4	27.6603
ABCC8	16.1123
ABCD1	34.1572
ABCD2	14.377
ABCD3	63.1938
ABCG2	31.3392
ABCG5	32.4759
ABCG8	28.5855
ABHD5	19.0189
ACAA1	15.0649
ACACA	19.4572
ACADL	17.7949
ACADM	34.7167
ACADS	25.6844
ACADSB	15.2769
ACADVL	31.5521
ACAT1	16.3769
ACOT8	23.0279
ACOX1	27.0102
ACOX2	72.6411
ACOX3	14.7121
ACP1	28.1486
ACP5	21.999
ADIPOQ	17.0283
AFP	23.0194
AGXT	13.5524
AKR1A1	14.2113
AKR1C1	27.1567
AKR1C2	32.0614
AKR1C3	16.6119
AKR1C4	27.2871
AKR1D1	118.313
AKT1	25.6952
ALAD	23.1199
ALAS1	14.0234
ALB	50.814
ALDH1A1	14.8349
ALDH2	14.686
ALDH3A2	18.9664
ALDH9A1	15.4514
ALOX5	29.1209
ALPP	19.1094
AMACR	93.4826
ANPEP	14.0722
APC	19.8006
APOA1	24.204
APOB	25.1691
APOC2	14.5971
APOC3	15.8895
APOE	29.7093
APP	17.1599
AR	17.6625
ARG1	18.1602
ARV1	16.3746
ASAH1	28.9285
ASIC1	24.3407
ASIC5	15.7653
ASL	21.7597
ASPA	16.3651
ASPH	12.4615
ASS1	22.2892
ATM	13.8896
ATP7B	20.3637
ATP8B1	56.1545
ATP8B1-AS1	18.3611
AUH	12.2555
BAAT	113.134
BAX	16.6509
BCL2	24.7603
BGLAP	15.71
BRAF	20.6574
BRCA1	25.199
BRCA2	25.6554
BTD	15.933
C1QTNF3-AMACR	54.9681
CA2	17.1183
CASP3	26.2801
CASP8	19.0217
CASP9	15.3466
CAT	20.6615
CBS	22.8623
CCK	26.95
CCL2	17.2908
CCND1	20.277
CD36	33.4101
CD4	16.4174
CD44	17.7699
CDH1	23.025
CDKN1A	16.5617
CDKN2A	25.3256
CDX2	17.1967
CEACAM1	14.028
CEACAM5	17.2099
CEL	32.7357
CES1	24.0536
CETP	24.7966
CFTR	26.0241
CHAT	15.1368
CHGA	15.2521
CNBP	17.9426
COX5A	14.9593
CP	18.7266
CPOX	14.2104
CPS1	18.5176
CPT1A	28.1378
CPT2	32.8749
CRABP1	27.3219
CRABP2	30.4176
CREB1	16.3523
CRP	23.9125
CTH	16.3699
CTNNB1	29.934
CXCL8	21.9546
CYCS	17.085
CYP1A1	17.7924
CYP1A2	17.6595
CYP27A1	50.0209
CYP2C19	18.6774
CYP2C8	16.0742
CYP2C9	20.0648
CYP2D6	16.1288
CYP2E1	17.775
CYP2J2	17.4856
CYP39A1	17.2905
CYP3A4	32.6041
CYP7A1	59.1202
CYP7B1	80.2856
CYP8B1	31.7749
DAO	27.6112
DBT	33.2187
DCDC2	19.5046
DHFR	17.4755
DHRS9	15.7404
DLAT	20.6557
DLD	26.8472
DNAJC19	13.7313
EGF	24.6142
EGFR	29.1696
EHHADH	30.8822
ELOVL1	23.0431
ELOVL4	21.8476
ENPP2	15.9086
ENSG00000254131	18.4012
EPHX1	18.3369
EPHX2	14.9495
ERBB2	25.0185
ESR1	17.3518
ETFA	19.378
ETFB	18.2789
ETFDH	20.5094
F2	24.7418
FABP1	37.6405
FABP12	28.8413
FABP2	39.5478
FABP3	32.253
FABP4	34.4849
FABP5	29.8365
FABP6	54.5803
FADS1	39.8424
FAH	20.5664
FAS	20.3011
FASN	41.3009
FBN1	15.8563
FDFT1	15.1381
FFAR2	23.4799
FGF1	17.4018
FGF19	25.1159
FGFR2	22.4566
FGFR4	22.7237
FH	20.8177
G6PC1	14.1833
G6PD	17.0376
GAA	42.5665
GABBR1	23.2291
GABRA2	19.8019
GABRA5	19.1432
GABRB3	21.6544
GABRD	13.2455
GAD2	18.9372
GAST	21.682
GATAD1	17.1548
GBA	15.2167
GBA2	27.4726
GCDH	24.3332
GCG	16.3799
GCH1	17.4506
GFAP	25.0083
GGT1	31.0189
GHRL	14.5838
GLS	15.5007
GLUD1	17.3277
GLUL	15.4309
GLYAT	12.277
GNE	19.2474
GOT2	14.0049
GPBAR1	68.0111
GPR35	13.6056
GPT	31.4297
GSTP1	18.7965
GUSB	17.7111
HADH	21.1035
HADHA	30.7457
HADHB	23.5654
HAL	15.8024
HBB	20.2123
HCAR2	22.7655
HDAC9	15.3842
HGF	17.621
HIF1A	15.6186
HLA-B	17.3254
HLA-DQB1	21.4089
HMGCL	22.4894
HMGCR	26.2301
HMOX1	15.7369
HNF1A	25.0919
HNF1B	19.1722
HNF4A	29.1288
HP	17.7327
HRAS	22.1039
HSD17B10	28.6195
HSD17B4	40.8822
HSD3B1	18.9585
HSD3B7	83.605
ICAM1	16.3596
IDH1	20.9681
IDH2	18.7606
IFNG	16.374
IGF1	19.3975
IGF2	14.5346
IL10	18.4738
IL12RB1	21.2673
IL1B	23.569
IL6	32.2028
IL6R	17.4749
INS	35.8962
IRF5	13.0855
JAG1	28.0609
JAK2	14.8654
JUN	19.9818
KRAS	29.6923
KRT19	24.2727
KRT20	14.035
KRT7	22.918
KYNU	15.8827
LAMP2	14.8551
LBR	15.8952
LCAT	20.8543
LDLR	28.6374
LEP	18.2346
LIPA	81.981
LIPC	22.5238
LIPE	22.1472
LIPF	17.9813
LIPG	13.3987
LONP1	12.795
LPL	28.6165
MAOA	13.4371
MAPK1	26.7263
MAPK14	20.8314
MAPK3	18.897
MAPK8	15.9889
MAT1A	16.2595
MCCC1	20.8726
MCL1	18.5573
MET	16.4865
MICOS13	31.4096
MIR141	12.7103
MIR148A	18.3255
MIR21	24.9753
MIR373	15.9028
MKI67	12.1434
MLH1	15.2268
MLYCD	16.1297
MMAA	12.7113
MMAB	25.5699
MMACHC	15.5499
MME	15.8879
MMP2	20.622
MMP3	15.125
MMP9	17.183
MMUT	21.3338
MPO	22.1357
MT-CO1	13.6539
MTHFR	26.9469
MT-ND1	12.3703
MTOR	19.9698
MT-TL1	13.7776
MTTP	16.7816
MT-TP	12.6583
MUC1	27.7752
MUC4	15.3886
MUC5AC	19.7003
MUC6	14.4552
MVK	19.3308
MYC	27.5647
MYO5B	25.9638
NAGS	19.1834
NCAM1	17.9569
NCOA1	20.005
NEU1	18.7029
NFE2L2	17.9751
NOS3	16.3665
NOTCH1	13.9995
NOTCH2	15.8171
NPC1	16.0327
NPHP3	13.1891
NR0B2	22.723
NR1H2	36.0617
NR1H3	16.5464
NR1H4	84.6832
NR1I2	29.3603
NR1I3	21.4255
NR3C2	19.4857
NR5A2	19.6569
ODC1	14.6208
OGDH	20.0604
OTC	24.0706
PC	20.7553
PCCA	20.2721
PCCB	13.9755
PCK1	13.8593
PDHA1	24.8176
PDHX	19.3313
PEX1	28.953
PEX10	28.0227
PEX11B	21.1039
PEX12	26.3567
PEX13	23.4441
PEX14	25.082
PEX16	25.8261
PEX19	20.8901
PEX2	29.215
PEX26	23.5292
PEX3	22.2066
PEX5	28.4395
PEX6	26.997
PEX7	26.8279
PFDN6	21.1754
PHYH	41.3727
PIPOX	19.0855
PKD1	22.6288
PKHD1	31.3653
PLA2G1B	16.3483
PLA2G2A	21.144
PLA2G4A	22.5002
PLA2G6	22.2561
PLAU	15.359
PML	12.9594
PNLIP	19.9934
PNLIPRP2	15.0981
PNPLA2	20.7962
PNPLA3	19.3795
POLG	20.9255
POMC	15.9275
PON1	15.1672
PPARA	32.8073
PPARD	19.6163
PPARG	30.0796
PPARGC1A	16.4034
PRKCA	17.9406
PRPS1	19.6717
PSAP	14.8168
PTEN	19.2113
PTGS1	19.3748
PTGS2	34.3231
PTPN3	17.9367
RAF1	17.1509
RARA	42.7029
RARB	35.0154
RARG	28.407
RASL12	28.7613
RERE	16.6059
RXRA	33.5975
RXRB	17.066
SCARB1	14.4935
SCD	26.4285
SCP2	33.83
SCT	26.3854
SERPINA1	23.7828
SIGLEC1	19.2491
SLC10A1	87.2044
SLC10A2	118.649
SLC10A3	15.8267
SLC10A4	25.6818
SLC10A5	21.0412
SLC10A6	24.1501
SLC10A7	23.2693
SLC16A1	23.7534
SLC16A3	14.3735
SLC17A3	16.4902
SLC17A5	117.167
SLC18A2	14.3018
SLC1A2	21.3772
SLC1A4	20.4984
SLC1A5	19.4675
SLC1A7	14.1116
SLC22A12	20.8255
SLC22A5	22.6261
SLC22A6	15.3797
SLC25A13	32.4152
SLC25A20	19.8887
SLC27A1	27.1083
SLC27A2	33.7237
SLC27A4	21.018
SLC27A5	57.431
SLC27A6	18.115
SLC2A1	18.0238
SLC38A1	15.4742
SLC38A4	15.9422
SLC3A2	21.7609
SLC45A2	18.3415
SLC4A1	15.4051
SLC51A	31.8945
SLC51B	65.2418
SLC6A14	16.973
SLC6A15	14.8
SLC6A18	17.885
SLC6A19	43.2566
SLC6A20	16.0724
SLC6A3	21.781
SLC7A1	17.9039
SLC7A5	32.6987
SLC7A7	34.3932
SLC7A8	24.4932
SLC7A9	29.1548
SLCO1A2	32.1901
SLCO1B1	39.88
SLCO1B3	33.5413
SMAD4	21.3369
SMPD1	15.3774
SMPDL3B	13.1553
SOD1	19.1426
SP1	15.0201
SPARC	19.2553
SPIB	14.8683
SPP1	17.2769
SRC	15.5036
SREBF1	15.783
SST	19.6051
STAT3	19.9643
SUCLA2	16.2333
SUCLG1	17.3514
SULT1A1	17.5493
TAT	23.0785
TGFB1	21.3254
TH	24.7898
TIMP1	16.6278
TJP2	35.4194
TLR4	19.2839
TMEM67	14.3721
TNF	32.3315
TP53	44.6112
TPH1	15.5128
TTR	17.9951
TYMP	12.0572
UCP2	15.8917
UGT1A1	25.1832
UGT1A10	14.9113
UGT1A3	21.1274
UGT1A4	14.0763
UGT1A6	13.5858
UGT1A7	14.04
UGT1A8	14.8591
UGT1A9	17.4175
UGT2B4	15.662
UGT2B7	19.8448
USP53	18.7496
VDR	32.3184
VEGFA	21.9278
VIM	17.9126
VIPAS39	14.1128
XDH	26.1888
