# Supplementary material for: Construction and validation of a prognostic model for colon adenocarcinoma based on bile acid metabolism-related genes
Source: Sci Rep. 2023 Aug 5;13:12728. doi: 10.1038/s41598-023-40020-z (PMC10404223; doi:10.1038/s41598-023-40020-z)
Supplement: Supplementary file 5 — Supplementary Table S2. [file 41598_2023_40020_MOESM5_ESM.xlsx]

## Sheet: Sheet1
Gene	Coef
CPT2	-0.280856
SLCO1A2	0.549521
CD36	0.0436253
ACOX1	-0.136308
CDKN2A	0.0548026
HADH	-0.0159461
GABRD	0.426602
LEP	0.0838574
TIMP1	0.0832234
MAT1A	0.215742
SLC6A15	0.802514
PPARGC1A	-0.223832
