# Supplementary material for: Construction and validation of a prognostic model for colon adenocarcinoma based on bile acid metabolism-related genes
Source: Sci Rep. 2023 Aug 5;13:12728. doi: 10.1038/s41598-023-40020-z (PMC10404223; doi:10.1038/s41598-023-40020-z)
Supplement: Supplementary file 6 — Supplementary Table S3. [file 41598_2023_40020_MOESM6_ESM.xlsx]

## Sheet: Sheet1
Drug	Pvalues	Sensitive
Gefitinib_1010	0.011192	low
KU.55933_1030	0.0146304	low
Staurosporine_1034	0.00123355	high
PLX.4720_1036	0.0133449	high
Doramapimod_1042	0.0192435	low
RO.3306_1052	0.000955859	low
MK.2206_1053	0.0261982	high
Dactolisib_1057	0.0202972	high
Pictilisib_1058	0.00105455	high
Dasatinib_1079	0.00680182	high
BI.2536_1086	0.0490391	low
BMS.536924_1091	0.0279553	high
PRIMA.1MET_1131	0.000726843	high
Erlotinib_1168	3.19e-07	low
Niraparib_1177	0.0258892	high
SB505124_1194	0.00389061	low
AZ960_1250	2.22e-05	high
XAV939_1268	0.0123466	high
IAP_5620_1428	0.03093	low
AZD2014_1441	0.0104304	high
AZD1332_1463	8.6e-05	high
Uprosertib_1553	0.0319597	high
Luminespib_1559	0.000535773	high
Alpelisib_1560	0.000628079	high
Taselisib_1561	0.00395761	high
WZ4003_1614	0.022375	high
AZD5582_1617	0.00813337	high
GSK2606414_1618	0.0131454	high
I.BET.762_1624	0.0231541	high
RVX.208_1625	0.00132967	high
OTX015_1626	0.00146728	high
Entospletinib_1630	0.00076002	high
PRT062607_1631	0.00342427	high
AZD5153_1706	0.0287869	high
CDK9_5038_1709	0.0418432	high
ERK_2440_1713	0.0145683	high
ERK_6604_1714	0.0387024	high
AZD5991_1720	0.0269847	low
TAF1_5496_1732	0.00050599	low
IGF1R_3801_1738	9.73e-06	high
JAK_8517_1739	0.0120288	high
Oxaliplatin_1806	0.0274124	high
Teniposide_1809	0.0458609	high
Fulvestrant_1816	0.0166758	high
Dihydrorotenone_1827	0.00255537	low
OF.1_1853	0.000596908	low
Venetoclax_1909	0.0292961	low
AZD3759_1915	0.000600299	low
AZD8186_1918	0.0282302	high
Ipatasertib_1924	0.043016	high
GNE.317_1926	0.0151039	high
MIRA.1_1931	0.028175	low
NVP.ADW742_1932	0.0125898	high
Foretinib_2040	0.0142307	high
LJI308_2107	0.0463641	low
GSK591_2110	1.22e-05	low
AZD6482_2169	0.0156567	low
AT13148_2170	0.0311697	low
BMS.754807_2171	0.000966385	high
